# Supplementary material for: Federated learning for the pathogenicity annotation of genetic variants in multi-site clinical settings
Source: Bioinformatics. 2025 Sep 19;41(10):btaf523. doi: 10.1093/bioinformatics/btaf523 (PMC12517337; doi:10.1093/bioinformatics/btaf523)
Supplement: btaf523_Supplementary_Data [file btaf523_supplementary_data.zip]

Archive with 2 entries (2 files):
- SupplementaryTable5.xlsx
- SupplementaryMaterial_Bioinformatics_Revised.pdf
