# Supplementary material for: Federated learning for the pathogenicity annotation of genetic variants in multi-site clinical settings
Source: Bioinformatics. 2025 Sep 19;41(10):btaf523. doi: 10.1093/bioinformatics/btaf523 (PMC12517337; doi:10.1093/bioinformatics/btaf523)
Supplement: btaf523_Supplementary_Data [file btaf523_supplementary_data.zip › SupplementaryTable5.xlsx]

## Sheet: Sheet1
Variant	Model architecture	Training method	Batch size	Weight decay	Optimizer	Learning rate	Server learning rate	Mu	Beta 1	Beta 2	tau	client rate for training	Batch normalization layers(Y/N)	Median auc ROC (CV)	Median auc ROC (first held-out test set)	Median auc ROC (second held-out test set)	Best FL strategy
cSNVs	3-layer MLP 60x9x2	centralized	32	1e-05	torch.optim.Adam	0.001	-	-	-	-	-	-	-	0.932	0.899	0.875
		FedProx	32	1e-05	torch.optim.SGD	0.01	-	0.0001	-	-	-	0.5	N	0.951	0.917	0.896	x
		FedAdagrad	32	1e-05	torch.optim.SGD	0.0001	0.001	-	-	-	1e-05	1	N	0.813	0.761	0.792
		FedAdam	32	1e-05	torch.optim.SGD	0.0001	0.001	-	0.9	0.99	0.1	0.5	N	0.93	0.898	0.878
		FedYogi	32	1e-05	torch.optim.SGD	0.001	0.0001	-	0.9	0.99	0.1	0.5	N	0.851	0.805	0.824
ncSNV	3-layer MLP 60x9x2	centralized	8	1e-05	torch.optim.Adam	0.0001	-	-	-	-	-	-	-	0.972	0.932	0.904
		FedProx	8	1e-05	torch.optim.SGD	0.001	-	0.0001	-	-	-	0.5	N	0.971	0.937	0.925	x
		FedAdagrad	8	1e-05	torch.optim.SGD	0.0001	1	-	-	-	1e-05	0.5	N	0.963	0.927	0.907
		FedAdam	8	1e-05	torch.optim.SGD	0.001	0.001	-	0.9	0.99	0.1	0.5	N	0.968	0.938	0.91
		FedYogi	8	1e-05	torch.optim.SGD	0.0001	0.0001	-	0.9	0.99	0.1	1	N	0.807	0.733	0.771
CNVs	3-layer MLP 38x7x2	centralized	32	1e-05	torch.optim.Adam	0.01	-	-	-	-	-	-	-	0.926	0.899	0.961
		FedProx	32	1e-05	torch.optim.SGD	0.1	-	0.0001	-	-	-	0.5	N	0.926	0.901	0.866	x
		FedAdagrad	32	1e-05	torch.optim.SGD	0.001	0.01	-	-	-	0.1	0.5	N	0.866	0.855	0.801
		FedAdam	32	1e-05	torch.optim.SGD	0.0001	0.1	-	0.9	0.99	0.001	0.5	N	0.896	0.852	0.817
		FedYogi	32	1e-05	torch.optim.SGD	0.0001	0.0001	-	0.9	0.99	0.001	0.5	N	0.854	0.828	0.78
Variant	Model architecture	Training method	Batch size	Weight decay	Optimizer	Learning rate	Server learning rate	Mu	Beta 1	Beta 2	tau	client rate for training	Batch normalization layers(Y/N)	Median auc ROC (CV)	Median auc ROC (first held-out test set)	Median auc ROC (second held-out test set)	Best FL strategy
cSNVs	no. trees = 5, depth = 6, feature rate = 0.9	centralized	32	1e-05	torch.optim.Adam	0.0001	-	-	-	-	-	-	-	0.958	0.927	0.903
		FedProx	32	1e-05	torch.optim.SGD	0.01	-	0.001	-	-	-	1	-	0.961	0.928	0.902	x
		FedAdagrad	32	1e-05	torch.optim.SGD	0.001	1	-	-	-	0.1	0.5	-	0.938	0.903	0.881
		FedAdam	32	1e-05	torch.optim.SGD	0.1	1	-	0.9	0.99	0.1	1	-	0.941	0.901	0.874
		FedYogi	32	1e-05	torch.optim.SGD	0.1	1	-	0.9	0.99	0.1	1	-	0.944	0.903	0.875
ncSNV	no.trees = 15, depth = 6, feature rate = 0.9	centralized	32	1e-05	torch.optim.Adam	0.01	-	-	-	-	-	-	-	0.962	0.929	0.922
		FedProx	32	1e-05	torch.optim.SGD	0.0001	-	0.1	-	-	-	0.5	-	0.967	0.926	0.921
		FedAdagrad	32	1e-05	torch.optim.SGD	0.0001	1	-	-	-	0.1	0.5	-	0.974	0.938	0.922	x
		FedAdam	32	1e-05	torch.optim.SGD	0.0001	1	-	0.9	0.99	0.1	0.5	-	0.972	0.935	0.918
		FedYogi	32	1e-05	torch.optim.SGD	0.0001	1	-	0.9	0.99	0.1	0.5	-	0.972	0.936	0.913
CNVs	no. trees = 15, depth = 3, feature rate = 0.7	centralized	16	1e-05	torch.optim.Adam	0.01	-	-	-	-	-	-	-	0.931	0.917	0.89
		FedProx	16	1e-05	torch.optim.SGD	0.1	-	0	-	-	-	0.5	-	0.904	0.898	0.836
		FedAdagrad	16	1e-05	torch.optim.SGD	0.001	1	-	-	-	0.1	0.5	-	0.913	0.902	0.85	x
		FedAdam	16	1e-05	torch.optim.SGD	0.1	1	-	0.9	0.99	0.01	0.5	-	0.911	0.894	0.843
		FedYogi	16	1e-05	torch.optim.SGD	0.1	1	-	0.9	0.99	0.1	0.5	-	0.911	0.898	0.845
